# Supplementary material for: Development and Multi-Data Set Verification of an RNA Binding Protein Signature for Prognosis Prediction in Glioma
Source: Front Med (Lausanne). 2021 Feb 9;8:637803. doi: 10.3389/fmed.2021.637803 (PMC7900154; doi:10.3389/fmed.2021.637803)
Supplement: Supplementary Table 1 — A list of 40 differentially expressed RBPs between glioma WHO grade II and IV samples. [file Table_1.XLSX]

## Sheet: Sheet1
gene	conMean	treatMean	logFC	pValue	fdr
ADARB2	3.10562	1.88077	-0.723559	1.28801e-19	5.96481e-18
AFF2	1.09575	0.719373	-0.607103	3.39177e-11	2.97722e-10
ANG	1.52746	2.29204	0.585497	3.07118e-14	5.0921e-13
APOBEC3F	1.09218	1.74098	0.672691	3.09119e-17	9.02493e-16
APOBEC3H	0.410559	0.656231	0.676615	9.11198e-09	5.36728e-08
CELF4	3.39905	2.23381	-0.605624	4.5319e-14	7.1604e-13
CPEB3	1.67767	1.09723	-0.612591	2.3031e-27	6.18612e-25
CSDC2	4.36209	2.54402	-0.77791	2.23967e-34	3.00788e-31
DDX25	3.33377	2.21726	-0.588376	5.52176e-21	4.11984e-19
EIF4E1B	0.862422	0.466995	-0.884987	1.18589e-11	1.12159e-10
ELAVL2	2.23113	1.41861	-0.653297	1.32487e-13	1.83433e-12
EXO1	0.671345	1.39434	1.05445	2.95678e-30	1.98548e-27
FAM46A	1.28822	2.01231	0.643479	4.73688e-20	2.54465e-18
FBXO17	1.98048	3.09471	0.643952	2.29623e-22	1.9274e-20
IGF2BP2	0.625165	1.65982	1.40872	1.56637e-25	2.33737e-23
IGF2BP3	0.721201	1.83278	1.34556	1.5377e-19	6.88375e-18
ISG20	2.30753	3.44957	0.580064	2.22327e-17	7.10918e-16
KHDRBS2	1.05939	0.499482	-1.08473	6.87249e-21	4.85777e-19
L1TD1	0.0820366	0.133688	0.704533	9.63553e-14	1.40658e-12
LIN28B	0.0401106	0.0686095	0.774423	0.00127114	0.00283452
MBNL3	0.576327	0.913448	0.664434	2.08217e-18	7.85094e-17
NSUN7	0.435009	1.02122	1.23117	8.2054e-24	9.18321e-22
NXF3	0.32789	0.550058	0.746373	6.53227e-13	7.69547e-12
OASL	1.00548	1.61752	0.685892	6.12796e-15	1.12738e-13
PABPC1L2A	0.707596	0.408939	-0.79104	1.48e-11	1.3614e-10
PABPC1L2B	0.729327	0.425585	-0.777118	1.65662e-12	1.85403e-11
PABPC4L	0.156089	0.289377	0.890582	4.78011e-17	1.33743e-15
PABPC5	1.29887	0.860851	-0.593426	5.31203e-14	8.22165e-13
RBFOX1	2.41337	1.53966	-0.648441	2.93595e-11	2.59407e-10
RBFOX3	2.90524	1.86936	-0.636113	4.9883e-11	4.18705e-10
RBM46	0.0837769	0.160362	0.93671	1.943e-07	8.81569e-07
RDM1	0.338068	0.795281	1.23415	4.56488e-20	2.54465e-18
RNASE2	1.25192	2.15634	0.784437	1.00351e-13	1.44915e-12
SIDT1	1.95975	1.30242	-0.589473	1.1725e-17	3.84065e-16
SRRM4	1.30962	0.696567	-0.910811	1.12444e-15	2.35957e-14
TDRD1	0.0459271	0.075701	0.720967	6.25885e-05	0.000185146
TERT	0.348455	0.669427	0.941955	1.21439e-06	4.85396e-06
TLR8	0.293727	0.500585	0.76914	2.55015e-08	1.39222e-07
ZC3H12B	0.958169	0.585785	-0.709909	5.24544e-22	4.1439e-20
ZC3HAV1L	0.48981	0.852238	0.799036	5.02244e-15	9.63592e-14
